# Supplementary material for: Peptide DFCPPGFNTK Mitigates Dry Eye Pathophysiology by Suppressing Oxidative Stress, Apoptosis, Inflammation, and Autophagy: Evidence from In Vitro and In Vivo Models
Source: Curr Issues Mol Biol. 2025 Jun 10;47(6):441. doi: 10.3390/cimb47060441 (PMC12191653; doi:10.3390/cimb47060441)
Supplement: Supplementary file 1 [file cimb-47-00441-s001.zip]

Archive with 1 entries (1 files):
- cimb-3619662-supplementary.pdf
